# Supplementary material for: A Donor–Acceptor 10-Cycloparaphenylene and Its Use as an Emitter in an Organic Light-Emitting Diode
Source: Org Lett. 2023 Feb 6;25(6):998–1002. doi: 10.1021/acs.orglett.3c00127 (PMC9942195; doi:10.1021/acs.orglett.3c00127)
Supplement: Supplementary file 2 — ol3c00127_si_002.txt [file ol3c00127_si_002.txt]

224
4PhPXZ-[10]CPP
 C                     2.62493  -1.57434   6.57825 
 C                     5.07663  -1.88706   2.96859 
 C                     6.70113  -1.61033  -0.91754 
 C                     5.51317  -0.98016  -4.94556 
 C                     1.36206  -1.22223  -6.53244 
 C                    -2.85627  -1.10348  -6.62168 
 C                    -5.34019  -1.00668  -3.02472 
 C                    -6.88321  -0.45229   0.86722 
 C                    -5.59419  -0.02942   4.89906 
 C                    -1.54967  -0.97422   6.49813 
 C                     1.33797  -1.34852   7.04458 
 C                     4.29081  -1.81612   4.10396 
 C                     6.72018  -1.90263   0.44501 
 C                     6.32463  -1.02688  -3.81618 
 C                     2.67694  -1.22506  -6.09146 
 C                    -1.54765  -1.0997   -7.08257 
 C                    -4.55149  -1.06642  -4.15888 
 C                    -6.95652  -0.73641  -0.49551 
 C                    -6.40136   0.06007   3.76891 
 C                    -2.84428  -0.75374   6.05262 
 C                     4.48543  -0.81079   5.05986 
 C                     6.6633   -0.83366   1.36932 
 C                     6.20383  -0.07454  -2.79405 
 C                     3.41682  -0.0385   -6.03446 
 C                    -0.73843   0.03916  -6.95102 
 C                    -4.56561  -0.03663  -5.10862 
 C                    -6.7137    0.30612  -1.41963 
 C                    -6.11759   0.97282   2.74288 
 C                    -3.36999   0.54171   5.99054 
 C                     0.73428  -0.08807   6.91695 
 C                     3.36993  -0.54297   5.99051 
 C                     6.11765  -0.97314   2.74284 
 C                     6.71368  -0.30567  -1.41956 
 C                     4.56565   0.03727  -5.10859 
 C                     0.73847  -0.03865  -6.95104 
 C                    -3.4168    0.0391   -6.03451 
 C                    -6.20384   0.07509  -2.79413 
 C                    -6.66327   0.83365   1.36933 
 C                    -4.48543   0.8098    5.05989 
 C                    -0.73439   0.08649   6.91695 
 C                     2.84416   0.75244   6.05287 
 C                     6.40123  -0.0605    3.76901 
 C                     6.95631   0.73675  -0.49527 
 C                     4.5515    1.06701  -4.15881 
 C                     1.54768   1.10021  -7.08263 
 C                    -2.6769    1.22563  -6.09156 
 C                    -6.32461   1.02748  -3.8162 
 C                    -6.71986   1.90277   0.44518 
 C                    -4.29063   1.81526   4.10415 
 C                    -1.33805   1.34692   7.04491 
 C                     1.54954   0.97277   6.49845 
 C                     5.59406   0.02863   4.89918 
 C                     6.88296   0.45241   0.86741 
 C                     5.34016   1.00722  -3.02462 
 C                     2.85628   1.10404  -6.62168 
 C                    -1.36202   1.22278  -6.53252 
 C                    -5.5131    0.98082  -4.94556 
 C                    -6.70085   1.61068  -0.91741 
 C                    -5.07641   1.88651   2.96879 
 C                    -2.62497   1.57292   6.57854 
 H                     3.03879  -2.57885   6.61173 
 H                     4.81181  -2.60431   2.20162 
 H                     6.59181  -2.43835  -1.6121 
 H                     5.58668  -1.7685   -5.6899 
 H                     0.77357  -2.12702  -6.41855 
 H                    -3.43485  -2.02282  -6.65852 
 H                    -5.20869  -1.76359  -2.26103 
 H                    -6.9228   -1.28624   1.562 
 H                    -5.80403  -0.78951   5.64681 
 H                    -1.12409  -1.96642   6.38711 
 H                     0.76919  -2.1804    7.44971 
 H                     3.42906  -2.47135   4.19175 
 H                     7.02732  -1.8484   -3.70563 
 H                     3.08772  -2.12834  -5.64962 
 H                    -1.12698  -2.01581  -7.4871 
 H                    -3.81685  -1.86107  -4.25013 
 H                    -7.23646  -0.62708   3.66208 
 H                    -3.40198  -1.57458   5.61096 
 H                     3.40185   1.57342   5.61147 
 H                     7.2362    0.62684   3.66229 
 H                     3.81682   1.86163  -4.25 
 H                     1.12701   2.0163   -7.4872 
 H                    -3.08769   2.12896  -5.6498 
 H                    -7.02736   1.84895  -3.70566 
 H                    -3.42878   2.47034   4.1921 
 H                    -0.76925   2.17868   7.45026 
 H                     1.12394   1.96499   6.38769 
 H                     5.80375   0.78864   5.64706 
 H                     5.20855   1.76406  -2.26089 
 H                     3.43485   2.02339  -6.65858 
 H                    -0.77353   2.12758  -6.41871 
 H                    -5.58658   1.76918  -5.68987 
 H                    -6.59123   2.43878  -1.61183 
 H                    -4.81147   2.60384   2.20194 
 H                    -3.03879   2.57743   6.61223 
 C                    -7.20798  -2.12272  -0.9408 
 C                    -6.54815  -3.20898  -0.35356 
 C                    -8.09074  -2.36563  -2.0002 
 C                    -6.71489  -4.49419  -0.85356 
 H                    -5.84753  -3.03393   0.45787 
 C                    -8.27635  -3.65005  -2.48822 
 H                    -8.61923  -1.53145  -2.45049 
 C                    -7.56696  -4.71532  -1.93483 
 H                    -6.16781  -5.33127  -0.43094 
 H                    -8.94913  -3.84059  -3.31834 
 C                    -6.96098  -6.29555  -3.68298 
 C                    -8.33436  -7.04024  -1.83898 
 C                    -6.18406  -5.34646  -4.34743 
 C                    -7.01776  -7.59486  -4.20967 
 C                    -8.35106  -8.32209  -2.40941 
 C                    -9.00249  -6.84537  -0.63095 
 C                    -5.49785  -5.67964  -5.51426 
 H                    -6.12202  -4.33877  -3.95197 
 C                    -6.33235  -7.92573  -5.36477 
 C                    -8.99567  -9.37223  -1.78116 
 H                    -9.01297  -5.85559  -0.18831 
 C                    -9.65571  -7.90298   0.00012 
 C                    -5.56925  -6.96582  -6.02874 
 H                    -4.90708  -4.91819  -6.01421 
 H                    -6.41093  -8.94488  -5.72863 
 C                    -9.653    -9.16834  -0.56824 
 H                    -8.97554  -10.34379  -2.26374 
 H                    -10.16889  -7.72309   0.93939 
 H                    -5.03891  -7.23174  -6.93706 
 H                    -10.15848  -9.99628  -0.08248 
 N                    -7.67469  -6.00632  -2.51198 
 O                    -7.75091  -8.58991  -3.61398 
 H                     6.92237   1.28625   1.56233 
 C                    -6.70909   3.31039   0.89424 
 C                    -7.53424   3.71208   1.95131 
 C                    -5.83946   4.24916   0.32628 
 C                    -7.45359   4.99789   2.46425 
 H                    -8.22381   2.99563   2.3862 
 C                    -5.73913   5.53078   0.85202 
 H                    -5.18263   3.94736  -0.48459 
 C                    -6.53115   5.90113   1.93837 
 H                    -8.07506   5.30678   3.29876 
 H                    -5.02458   6.24251   0.45009 
 C                    -6.71831   8.34508   1.90767 
 C                    -5.56037   7.23966   3.71695 
 C                    -7.4019    8.35261   0.69268 
 C                    -6.41393   9.57651   2.5074 
 C                    -5.29063   8.49919   4.27292 
 C                    -5.01865   6.11382   4.33777 
 C                    -7.75786   9.55492   0.08348 
 H                    -7.66105   7.40771   0.22816 
 C                    -6.76185   10.7695   1.90015 
 C                    -4.51686   8.62456   5.4128 
 H                    -5.21091   5.13115   3.92188 
 C                    -4.24483   6.24073   5.49024 
 C                    -7.43776   10.7656   0.68044 
 H                    -8.29127   9.53174  -0.86144 
 H                    -6.49884   11.69334   2.4047 
 C                    -3.99154   7.49175   6.03336 
 H                    -4.33904   9.62245   5.79987 
 H                    -3.84376   5.34593   5.95662 
 H                    -7.7106    11.70507   0.21152 
 H                    -3.39114   7.59737   6.93081 
 C                     7.20753   2.12317  -0.94036 
 C                     8.09026   2.36635  -1.99973 
 C                     6.54741   3.20923  -0.35308 
 C                     8.2755    3.65083  -2.48773 
 H                     8.61898   1.53233  -2.45004 
 C                     6.71379   4.49449  -0.85306 
 H                     5.84682   3.03395   0.45832 
 C                     7.56575   4.71589  -1.93435 
 H                     8.94822   3.84157  -3.31784 
 H                     6.16644   5.33141  -0.43045 
 C                     6.7097   -3.31031   0.89388 
 C                     7.53483  -3.71193   1.95099 
 C                     5.84034  -4.2492    0.3257 
 C                     7.45437  -4.99781   2.46381 
 H                     8.22419  -2.99537   2.38602 
 C                     5.74022  -5.5309    0.85131 
 H                     5.18355  -3.94747  -0.48522 
 C                     6.53219  -5.90118   1.93773 
 H                     8.07579  -5.30665   3.29837 
 H                     5.02588  -6.24275   0.44923 
 C                     8.33286   7.04091  -1.83887 
 C                     6.95976   6.29573  -3.6829 
 C                     9.00129   6.84621  -0.63098 
 C                     8.3494    8.32269  -2.40948 
 C                     7.01638   7.59498  -4.20977 
 C                     6.18337   5.34632  -4.34751 
 C                     9.65461   7.90391  -0.00019 
 H                     9.01186   5.85648  -0.1882 
 C                     8.99417   9.37291  -1.78152 
 C                     6.33138   7.92545  -5.36523 
 H                     6.12143   4.33867  -3.95191 
 C                     5.49754   5.67911  -5.51468 
 C                     9.65177   9.1692   -0.56872 
 H                     10.168    7.72416   0.939 
 H                     8.97392   10.34441  -2.26423 
 C                     5.56881   6.96522  -6.02935 
 H                     6.40982   8.94456  -5.72923 
 H                     4.90718   4.91741  -6.01473 
 H                     10.15733   9.99722  -0.08318 
 H                     5.03876   7.23084  -6.93793 
 C                     6.71965  -8.34509   1.90678 
 C                     5.56138  -7.24      3.71606 
 C                     7.40337  -8.35239   0.69187 
 C                     6.41529  -9.57662   2.5063 
 C                     5.29164  -8.49963   4.2718 
 C                     5.01953  -6.11427   4.33698 
 C                     7.7595   -9.55459   0.08255 
 H                     7.66247  -7.40739   0.22751 
 C                     6.76338  -10.7695   1.89894 
 C                     4.5177   -8.62521   5.41156 
 H                     5.21183  -5.13153   3.92126 
 C                     4.24556  -6.2414    5.48932 
 C                     7.43944  -10.76537   0.67931 
 H                     8.29302  -9.53124  -0.86231 
 H                     6.50038  -11.69343   2.40332 
 C                     3.99224  -7.49251   6.03221 
 H                     4.33989  -9.62316   5.79846 
 H                     3.84438  -5.3467    5.95579 
 H                     7.71242  -11.70476   0.21031 
 H                     3.39171  -7.5983    6.92955 
 N                    -6.3533    7.16306   2.56203 
 N                     7.673     6.00691  -2.51152 
 N                     6.35447  -7.16319   2.56126 
 O                    -5.78306   9.65589   3.72338 
 O                     7.74886   8.59039  -3.61387 
 O                     5.78427  -9.65621   3.72219 

100
[10]CPP
 C                    -2.713    -6.38797  -1.13995 
 C                    -1.38925  -6.78949  -1.03104 
 C                     1.56471  -7.16247  -0.78928 
 C                     2.88601  -6.73557  -0.86086 
 C                     4.79498  -4.39552  -1.22994 
 C                     5.61076  -3.27356  -1.29756 
 C                     7.15455  -0.69487  -1.26007 
 C                     7.15451   0.69532  -1.26006 
 C                     5.61057   3.27391  -1.29754 
 C                     4.79472   4.39582  -1.22992 
 C                     2.8856    6.73575  -0.86084 
 C                     1.56428   7.16256  -0.78928 
 C                    -1.38967   6.7894   -1.03106 
 C                    -2.71339   6.3878   -1.13996 
 C                    -4.72892   4.25997  -1.26444 
 C                    -5.5601    3.1513   -1.26858 
 C                    -7.23353   0.69395  -1.16077 
 C                    -7.23349  -0.6944   -1.16077 
 C                    -5.55991  -3.15164  -1.26857 
 C                    -4.72865  -4.26027  -1.26443 
 C                    -4.61909  -5.08704  -0.13674 
 C                    -3.44159  -5.97361  -0.0146 
 C                    -2.85282  -6.20678   1.23732 
 C                    -1.54057  -6.64518   1.34778 
 C                    -0.73878  -6.83439   0.21162 
 C                     0.73853  -6.80009   0.28755 
 C                     1.35326  -6.1486    1.36722 
 C                     2.67621  -5.73935   1.30592 
 C                     3.44628  -5.94691   0.15395 
 C                     4.64916  -5.10905  -0.03285 
 C                     5.4974   -4.76909   1.0315 
 C                     6.32076  -3.65299   0.95974 
 C                     6.31928  -2.82545  -0.17412 
 C                     6.77152  -1.41906  -0.12063 
 C                     6.55889  -0.69317   1.05958 
 C                     6.55885   0.69356   1.05958 
 C                     6.77143   1.41948  -0.12062 
 C                     6.3191    2.82584  -0.1741 
 C                     6.32053   3.65336   0.95977 
 C                     5.49709   4.76941   1.03154 
 C                     4.64884   5.10933  -0.03282 
 C                     3.44591   5.94712   0.15397 
 C                     2.67584   5.73951   1.30593 
 C                     1.35286   6.14868   1.36722 
 C                     0.73811   6.80013   0.28754 
 C                    -0.73921   6.83435   0.21161 
 C                    -1.54098   6.6451    1.34776 
 C                    -2.85321   6.20662   1.23731 
 C                    -3.44197   5.97341  -0.01462 
 C                    -4.61941   5.08676  -0.13675 
 C                    -5.5045    4.83635   0.92467 
 C                    -6.32845   3.71592   0.92744 
 C                    -6.31511   2.80592  -0.1396 
 C                    -6.80458   1.41537  -0.03607 
 C                    -6.56673   0.69452   1.14204 
 C                    -6.56669  -0.69492   1.14204 
 C                    -6.80449  -1.41579  -0.03606 
 C                    -6.31494  -2.80631  -0.1396 
 C                    -6.32822  -3.7163    0.92745 
 C                    -5.5042   -4.83668   0.92469 
 H                    -3.15456  -6.31268  -2.12915 
 H                    -0.82841  -6.97148  -1.94248 
 H                     1.15698  -7.73822  -1.61515 
 H                     3.47652  -6.9762   -1.74119 
 H                     4.15552  -4.63613  -2.07456 
 H                     5.58772  -2.66174  -2.19456 
 H                     7.40273  -1.22495  -2.17582 
 H                     7.40265   1.22542  -2.17581 
 H                     3.47611   6.97642  -1.74117 
 H                     1.15653   7.7383   -1.61514 
 H                    -0.82884   6.97141  -1.9425 
 H                    -3.15495   6.31248  -2.12917 
 H                    -4.06202   4.40616  -2.1075 
 H                    -5.5203    2.4687   -2.11214 
 H                    -7.50688   1.22736  -2.06741 
 H                    -7.50681  -1.22783  -2.0674 
 H                    -4.06175  -4.40641  -2.10749 
 H                    -3.38933  -5.9431    2.14371 
 H                    -1.11157  -6.75373   2.33922 
 H                     0.76069  -5.842     2.22255 
 H                     3.07702  -5.1307    2.11118 
 H                     5.46566  -5.35175   1.9485 
 H                     6.92576  -3.38287   1.82111 
 H                     6.25699  -1.21593   1.96206 
 H                     6.25692   1.2163    1.96207 
 H                     6.92553   3.38327   1.82114 
 H                     5.46531   5.35206   1.94854 
 H                     3.07668   5.13088   2.11119 
 H                     0.76031   5.84205   2.22254 
 H                    -1.11199   6.75367   2.33921 
 H                    -3.3897    5.9429    2.14369 
 H                    -5.51235   5.49485   1.78877 
 H                    -6.95497   3.519     1.7936 
 H                    -6.2388    1.22213   2.03327 
 H                    -6.23873  -1.22251   2.03328 
 H                    -6.95475  -3.51942   1.79361 
 H                    -5.51201  -5.49519   1.78878 
 H                     5.58758   2.66211  -2.19455 
 H                     4.15526   4.63641  -2.07454 
 H                    -5.52014  -2.46905  -2.11213 
